# Supplementary material for: Update on the First Finding of the Rat Lungworm, Angiostrongylus cantonensis, in Rattus spp. in Continental Europe, Valencia, Spain, 2022
Source: Pathogens. 2023 Apr 6;12(4):567. doi: 10.3390/pathogens12040567 (PMC10143490; doi:10.3390/pathogens12040567)
Supplement: Supplementary file 1 [file pathogens-12-00567-s001.zip]

Archive with 2 entries (2 files):
- Figures S1–S4.pdf
- Table S1.xls
